# Supplementary material for: A Comparison of Gene Expression Profiles between Glucocorticoid Responder and Non-Responder Bovine Trabecular Meshwork Cells Using RNA Sequencing
Source: PLoS One. 2017 Jan 9;12(1):e0169671. doi: 10.1371/journal.pone.0169671 (PMC5222504; doi:10.1371/journal.pone.0169671)
Supplement: S2 Appendix — (XLSX) [file pone.0169671.s002.xlsx]

## Sheet: Sheet1
Group3	R_NoDex vs R_Dex
test_id	gene_id	gene	locus	sample_1	sample_2	status	value_1	value_2	log2(fold_change)	test_stat	p_value	q_value	significant	Ratio
FN1	FN1	FN1	2:103881401-103950601	Responder_EtOH treated	Responder_DEX treated	OK	2632.85	2638.14	0.00289595	0.00121262	0.997	0.99926	no	1.00201
ACTB	ACTB	ACTB	25:39343598-39347049	Responder_EtOH treated	Responder_DEX treated	OK	1845.39	1873.77	0.0220148	0.0294063	0.95775	0.99673	no	1.01538
Group4	NR_NoDex vs NR_Dex
test_id	gene_id	gene	locus	sample_1	sample_2	status	value_1	value_2	log2(fold_change)	test_stat	p_value	q_value	significant
FN1	FN1	FN1	2:103881401-103950601	Non-responder_EtOH treated	Non-responder_DEX treated	OK	2312.8	4394.14	0.925941	0.0666613	0.37775	0.999594	no	1.89992
ACTB	ACTB	ACTB	25:39343598-39347049	Non-responder_EtOH treated	Non-responder_DEX treated	OK	2092.06	1961.04	-0.0933071	-0.0707376	0.89645	0.999594	no	0.937373
