# Supplementary material for: A Comparison of Gene Expression Profiles between Glucocorticoid Responder and Non-Responder Bovine Trabecular Meshwork Cells Using RNA Sequencing
Source: PLoS One. 2017 Jan 9;12(1):e0169671. doi: 10.1371/journal.pone.0169671 (PMC5222504; doi:10.1371/journal.pone.0169671)
Supplement: S1 Table — (XLSX) [file pone.0169671.s004.xlsx]

## Sheet: Sheet1
Gene Name	Responder Log2 Fold Change	Responder_Dex FPKM	Responder_NoDex FPKM	Responder p_value	Responder q_value	Non- Responder Log2 Fold Change	NR_Dex FPKM	NR_NoDex FPKM	Non-Responder p_value	Non-Responder q_value	Log2 Responder - Log2Non-Responder	Fold of Change	Responder 10th Percentile	NonResponder 10th Percentile
DKK1	5.21837	123.59	2.04	5e-05	0.00151892	2.99831	24.19	1.82	5e-05	0.00303061	2.22007	4.65915	1.315	1.38
STEAP4	3.74643	33.11	1.25	5e-05	0.00151892	2.08964	5.26	0.18	5e-05	0.00303061	1.65679	3.15314
MT2A	4.94284	479.57	14.32	5e-05	0.00151892	3.47794	165.75	13.62	5e-05	0.00303061	1.4649	2.76045
LOC101905197	-1.34219	0.17	2.45	5e-05	0.00151892	-2.39486	1.05	11.4	5e-05	0.00303061	1.05267	2.07437
HMGA2	3.62984	23.01	0.65	5e-05	0.00151892	2.48057	11.68	0.96	5e-05	0.00303061	1.14926	2.21801
EREG	4.94222	495.35	14.84	5e-05	0.00151892	3.86315	355.29	23.13	5e-05	0.00303061	1.07907	2.11268
FIBIN	2.1217	26.56	5.09	0.0005	0.0102674	1.13516	18.3	7.58	5e-05	0.00303061	0.986542	1.98143
LOC538751	6.12617	251.19	2.3	5e-05	0.00151892	5.20504	200.76	4.1	5e-05	0.00303061	0.921137	1.89361
MYO16	1.91029	9.83	1.65	5e-05	0.00151892	1.00654	3.04	0.82	5e-05	0.00303061	0.90375	1.87092
CLDN1	2.91697	149.17	18.61	5e-05	0.00151892	2.07633	67.7	15	5e-05	0.00303061	0.840635	1.79084
GYS1	1.91732	39.46	9.48	5e-05	0.00151892	1.13478	27.21	11.64	0.00015	0.00787713	0.78254	1.72016
NRG1	1.80902	13.84	3.01	5e-05	0.00151892	1.0091	12.93	5.73	0.00065	0.0247248	0.79992	1.741
MAFF	1.92036	66.61	16.63	5e-05	0.00151892	1.18761	37.82	15.83	0.00025	0.0119659	0.732754	1.66181
RARRES1	-0.953418	0.18	1.58	5e-05	0.00151892	-1.63704	1.25	6.8	5e-05	0.00303061	0.68362	1.60617
ETV4	1.9398	11.71	2.08	5e-05	0.00151892	1.21423	3.91	0.9	5e-05	0.00303061	0.725566	1.65355
OLFML2A	2.7902	32.96	3.64	5e-05	0.00151892	2.0774	30.4	6.15	5e-05	0.00303061	0.712802	1.63898
LOC509808	-2.35822	1.59	13.58	5e-05	0.00151892	-2.9859	4.79	47.5	0.0005	0.0207869	0.627684	1.54508
KCND3	2.0272	14.48	2.56	5e-05	0.00151892	1.34529	8.58	2.54	5e-05	0.00303061	0.681908	1.60426
NID2	2.17794	227.45	49.24	5e-05	0.00151892	1.52219	183.02	62.82	0.0004	0.0174694	0.655747	1.57543
SOD2	3.8968	3254.75	217.28	5e-05	0.00151892	3.25529	3145.74	328.21	5e-05	0.00303061	0.641509	1.55996
DBNDD2	4.28718	391.41	18.8	5e-05	0.00151892	3.66004	493.01	37.73	5e-05	0.00303061	0.627136	1.5445
STEAP1	1.93633	73.26	18.17	5e-05	0.00151892	1.31636	42.6	16.28	5e-05	0.00303061	0.619966	1.53684
ISLR	1.86809	79.89	20.93	0.0012	0.0209683	1.24947	52.4	21.24	5e-05	0.00303061	0.618617	1.5354
SLPI	3.24638	94.01	8.73	5e-05	0.00151892	2.63743	27.74	3.3	5e-05	0.00303061	0.608947	1.52515
ARHGAP18	1.65031	8.62	1.85	5e-05	0.00151892	1.01282	5.4	1.98	5e-05	0.00303061	0.63749	1.55562
SERTM1	-1.0306	8.83	19.41	5e-05	0.00151892	-1.62429	6.34	22.42	0.0016	0.0494133	0.593686	1.5091
CHAC1	-2.39399	2.59	19.21	5e-05	0.00151892	-2.96963	0.96	16.95	0.00015	0.00787713	0.575639	1.49034
ABL2	1.34745	16.79	5.8	0.00015	0.00393416	0.769078	9.22	4.84	5e-05	0.00303061	0.578375	1.49317
DUSP1	1.58766	41.44	12.91	5e-05	0.00151892	1.0172	32.38	15.3	5e-05	0.00303061	0.570469	1.48501
GFPT2	1.86932	99.36	26.24	5e-05	0.00151892	1.32447	69.67	26.99	5e-05	0.00303061	0.544851	1.45887
ARSI	-1.098	12.45	28.15	5e-05	0.00151892	-1.63408	6.32	22.52	0.0005	0.0207869	0.536083	1.45003
EHD4	1.55151	19.57	5.81	5e-05	0.00151892	1.03653	9.82	4.08	5e-05	0.00303061	0.514979	1.42897
FABP5	3.12338	20.95	1.24	0.0011	0.0195827	2.55336	35.19	4.85	5e-05	0.00303061	0.570026	1.48455
CCL20	2.4833	159.42	27.43	5e-05	0.00151892	1.98193	177.17	43.82	5e-05	0.00303061	0.501368	1.41555
PSAT1	-2.42962	13.91	80.71	5e-05	0.00151892	-2.90907	14.95	121.28	0.0002	0.0101733	0.479447	1.39421
COL15A1	-1.3143	0.77	3.87	5e-05	0.00151892	-1.73593	2.79	12.51	5e-05	0.00303061	0.421631	1.33944
FKBP5	1.51076	25.97	8.26	5e-05	0.00151892	1.04273	37	17.25	0.00085	0.0303729	0.468037	1.38323
ERRFI1	2.90062	104.91	12.91	0.0009	0.0165793	2.45347	68.62	11.4	0.0015	0.0472245	0.447156	1.36335
AK4	1.45706	31.37	10.59	5e-05	0.00151892	1.03328	16.16	7.19	5e-05	0.00303061	0.423779	1.34144
MGC128424	-0.721811	10.36	17.94	5e-05	0.00151892	-1.1315	8.26	19.74	5e-05	0.00303061	0.409694	1.3284
PROSER2	1.30869	46.16	17.85	5e-05	0.00151892	0.897685	36.31	18.85	0.00085	0.0303729	0.411009	1.32961
MAFB	-1.43952	0.84	4.53	5e-05	0.00151892	-1.78226	3.01	13.72	5e-05	0.00303061	0.342741	1.26816
SLC7A5	1.76843	149.25	42.88	5e-05	0.00151892	1.37767	180.67	68.68	5e-05	0.00303061	0.39076	1.31108
SLC7A8	3.35207	224.3	20.78	5e-05	0.00151892	2.97576	159.73	19.1	5e-05	0.00303061	0.376313	1.29802
UGP2	1.36178	156.6	60.13	0.00235	0.0361927	0.988399	133.63	66.67	5e-05	0.00303061	0.373381	1.29539
LDHA	1.62941	191.17	60.9	5e-05	0.00151892	1.26392	158.03	65	0.0012	0.0399108	0.36549	1.28832
PHGDH	-1.31724	69.34	174.75	5e-05	0.00151892	-1.6761	57.76	187.61	5e-05	0.00303061	0.358859	1.28241
SAMSN1	1.10159	1.7	0.09	5e-05	0.00151892	0.696808	1.1	0.15	5e-05	0.00303061	0.404779	1.32389
OSBPL3	-1.07487	3.05	7.88	5e-05	0.00151892	-1.4096	3.6	11.85	0.0001	0.00561515	0.334727	1.26114
HK1	1.40453	130.19	48.36	5e-05	0.00151892	1.06402	93.08	43.8	0.0004	0.0174694	0.340507	1.2662
CDCA7L	-0.994774	76.82	154.39	5e-05	0.00151892	-1.33122	54.03	138.04	5e-05	0.00303061	0.336445	1.26264
LOC617654	1.73671	8.1	1.51	0.0002	0.00491466	1.38381	5.17	1.13	5e-05	0.00303061	0.352903	1.27713
MEDAG	-1.20583	142.88	331.3	5e-05	0.00151892	-1.53118	95.27	277.96	5e-05	0.00303061	0.325348	1.25297
GRAMD2	1.22204	12.18	4.47	5e-05	0.00151892	0.887036	11.88	5.79	5e-05	0.00303061	0.335	1.26138
PDK4	-1.02083	6.42	14.38	5e-05	0.00151892	-1.32899	5.96	17.06	0.00055	0.0221554	0.308155	1.23812
PER1	1.54167	14.77	4.21	0.00025	0.00596622	1.21286	28.29	11.42	5e-05	0.00303061	0.328808	1.25598
EZR	1.4198	13.36	4.17	5e-05	0.00151892	1.10154	13.04	5.34	0.0009	0.0316366	0.318259	1.24682
LOC534520	1.34367	30.27	11.13	5e-05	0.00151892	1.04997	19.18	8.55	0.00025	0.0119659	0.293699	1.22578
ST6GAL2	-0.679225	1.03	2.44	5e-05	0.00151892	-0.969626	0.3	1.91	5e-05	0.00303061	0.290401	1.22298
MYC	1.69577	180.21	54.72	5e-05	0.00151892	1.41451	99.25	36.37	5e-05	0.00303061	0.281256	1.21525
HCLS1	1.40641	28.97	10.11	0.0014	0.0235019	1.12572	19.59	8.23	0.0002	0.0101733	0.280691	1.21478
LOXL2	2.00033	20.31	4.09	5e-05	0.00151892	1.71345	15.05	3.63	5e-05	0.00303061	0.286884	1.22
AVPI1	1.65898	202.04	63.08	5e-05	0.00151892	1.39166	243.08	91.79	0.0004	0.0174694	0.267319	1.20357
C23H6orf25	1.3525	5.72	1.44	5e-05	0.00151892	1.59418	8.04	1.74	0.00025	0.0119659	-0.241683	0.845758
LOC785769	1.1846	5.97	1.89	5e-05	0.00151892	1.42467	12.15	3.66	5e-05	0.00303061	-0.240062	0.846709
VNN1	-1.1705	5.68	14.43	5e-05	0.00151892	-0.893263	4.86	10.21	5e-05	0.00303061	-0.277235	0.825171
WNT9A	-1.67978	1.58	7.96	0.0033	0.0475609	-1.37534	2.12	7.7	0.00035	0.0158736	-0.304447	0.809753
PLXND1	0.807068	17.52	9.45	5e-05	0.00151892	1.07921	14.53	6.15	5e-05	0.00303061	-0.272144	0.828088
PFKFB3	1.21478	35.88	14.71	5e-05	0.00151892	1.51006	18.7	5.67	0.0007	0.0263945	-0.29528	0.814914
TSC22D3	-1.67869	2.36	10.45	5e-05	0.00151892	-1.36217	2.65	8.98	0.00135	0.0435593	-0.316513	0.803008
CD248	1.02789	2.08	0.35	5e-05	0.00151892	1.29546	2.94	0.38	5e-05	0.00303061	-0.267566	0.83072
STK17B	0.667853	24.43	14.89	5e-05	0.00151892	0.966627	33.66	16.55	5e-05	0.00303061	-0.298774	0.812943
RCAN2	1.52223	49.54	16.39	5e-05	0.00151892	1.82071	123.46	33.96	5e-05	0.00303061	-0.298474	0.813112
FHOD3	-1.55067	0.53	4.09	0.00015	0.00393416	-1.19265	0.86	3.74	0.0014	0.0445083	-0.358029	0.78023
GLIS2	-1.20577	37.97	89.3	5e-05	0.00151892	-0.892854	51.43	96.68	0.00015	0.00787713	-0.312918	0.805012
IGFBP6	-1.42638	39.93	109.54	0.0012	0.0209683	-1.10798	49.7	108.72	0.0005	0.0207869	-0.318399	0.80196
ATP13A3	-1.29364	6.36	17.5	5e-05	0.00151892	-0.961006	10.62	21.98	0.00055	0.0221554	-0.332639	0.794083
THBS3	-1.06431	5.54	13.02	5e-05	0.00151892	-0.730286	5.98	10.83	5e-05	0.00303061	-0.334028	0.793319
CCDC39	-1.54495	15.38	47.4	5e-05	0.00151892	-1.21324	36.35	86.1	5e-05	0.00303061	-0.331709	0.794595
OBSL1	-1.44076	6.71	20.47	5e-05	0.00151892	-1.09967	12.81	29.03	0.0016	0.0494133	-0.341091	0.789444
CFB	2.32491	284.8	55.79	0.00205	0.0322091	2.66105	126.7	18.87	0.00045	0.0192005	-0.336145	0.792155
GDPD5	0.906174	77.93	40.97	5e-05	0.00151892	1.24703	83.45	34.36	5e-05	0.00303061	-0.340861	0.78957
GYPC	-2.05464	23.91	103.48	0.0001	0.00278842	-1.70457	25.42	85.97	5e-05	0.00303061	-0.350069	0.784547
IRF1	1.07513	190.15	89.56	5e-05	0.00151892	1.42735	181.4	66.58	5e-05	0.00303061	-0.352225	0.783375
MXRA5	-4.54795	0.47	40.44	5e-05	0.00151892	-4.11626	1.1	41.63	5e-05	0.00303061	-0.431693	0.741391
LOC615936	-1.63814	2.68	11.12	5e-05	0.00151892	-1.25798	2.91	8.88	5e-05	0.00303061	-0.380158	0.768353
EHF	-1.65144	23.78	77.52	5e-05	0.00151892	-1.28785	23.12	58.44	5e-05	0.00303061	-0.36359	0.777228
MAOA	0.906782	23.63	11.99	5e-05	0.00151892	1.2716	27.35	10.52	0.00115	0.0387445	-0.364814	0.776569
ITIH2	-1.4201	1.71	6.78	5e-05	0.00151892	-1.02847	1.38	4.25	5e-05	0.00303061	-0.391629	0.762268
IER5L	-1.25919	19.53	48.58	5e-05	0.00151892	-0.883258	27.63	52.13	0.0014	0.0445083	-0.375936	0.770605
EMILIN2	-0.989628	0.43	2.15	5e-05	0.00151892	-0.566584	0.2	0.96	5e-05	0.00303061	-0.423044	0.745849
ABCA1	-1.17111	10.14	24.48	0.0001	0.00278842	-0.772613	13.33	23.75	5e-05	0.00303061	-0.398501	0.758646
FAM43A	-1.54172	6.7	22.02	5e-05	0.00151892	-1.12333	11.17	25.96	5e-05	0.00303061	-0.418395	0.748257
ZNF362	-1.28634	5.21	14.6	0.0006	0.0118612	-0.863079	7.29	14.39	5e-05	0.00303061	-0.423259	0.745738
NBL1	-1.70115	7.31	26.73	0.0008	0.0151588	-1.27015	10.08	26.26	5e-05	0.00303061	-0.430997	0.741749
WNT4	0.79403	17.68	9.64	0.00075	0.0143344	1.21824	32.17	13.04	5e-05	0.00303061	-0.424211	0.745246
GTPBP2	-1.55812	13.33	41.81	5e-05	0.00151892	-1.12054	22.03	49.52	5e-05	0.00303061	-0.437576	0.738374
SERPINB5	-1.23008	0.29	2.45	5e-05	0.00151892	-0.742202	0.27	1.38	0.0013	0.0423676	-0.487874	0.713075
ARHGAP28	2.21036	31.52	5.78	5e-05	0.00151892	2.63469	57.06	8.03	0.0014	0.0445083	-0.42433	0.745185
ITGA11	-2.24082	9.77	51.08	5e-05	0.00151892	-1.79056	11.46	43.04	5e-05	0.00303061	-0.450256	0.731913
NCAM1	-1.59596	52.72	162.03	5e-05	0.00151892	-1.15244	91.89	205.95	5e-05	0.00303061	-0.443512	0.735342
RNASE4	0.85923	18.54	9.63	5e-05	0.00151892	1.30541	13.82	4.77	5e-05	0.00303061	-0.446183	0.733982
FZD2	-2.34554	5.23	31.95	0.0001	0.00278842	-1.87875	7.8	32.38	0.00055	0.0221554	-0.466791	0.723572
LOC100849046	-1.22604	0.38	2.65	5e-05	0.00151892	-0.728404	0.31	1.42	5e-05	0.00303061	-0.497632	0.708268
CSPG4	-2.29651	1.09	10.5	0.00015	0.00393416	-1.79125	2.48	11.98	5e-05	0.00303061	-0.505264	0.704532
ADAMTSL4	0.719099	1.36	0.31	5e-05	0.00151892	1.16898	2.42	0.31	5e-05	0.00303061	-0.449877	0.732105
MYLK	-1.4646	1.85	7.42	5e-05	0.00151892	-0.962126	5.76	12.53	0.0001	0.00561515	-0.502476	0.705894
KIF1A	-2.26057	0.27	6.28	5e-05	0.00151892	-1.72836	0.47	4.75	5e-05	0.00303061	-0.532205	0.691497
GNA14	0.998004	9.52	4.11	5e-05	0.00151892	1.46797	11.76	3.37	5e-05	0.00303061	-0.469962	0.721984
RAP1GDS1	1.18228	2.35	0.3	0.00025	0.00596622	1.61761	5.77	0.95	0.0009	0.0316366	-0.435334	0.739522
MFAP2	-2.03646	50.51	211.29	5e-05	0.00151892	-1.54359	79.98	235.8	5e-05	0.00303061	-0.492865	0.710613
SLC4A4	0.986456	23.6	11.26	5e-05	0.00151892	1.49181	22.16	6.99	5e-05	0.00303061	-0.505359	0.704485
GPM6B	-1.82745	66.05	237.77	5e-05	0.00151892	-1.30413	63.39	158.56	5e-05	0.00303061	-0.523319	0.695769
SLC6A6	-1.79446	15.62	57.43	5e-05	0.00151892	-1.25442	34.32	83.79	0.0009	0.0316366	-0.540037	0.687753
KIFC3	-1.65115	5.43	19.87	5e-05	0.00151892	-1.09925	5.43	13.21	5e-05	0.00303061	-0.5519	0.682121
CTNNA2	1.3095	2.44	0.2	5e-05	0.00151892	1.80339	5.88	0.7	0.0016	0.0494133	-0.493891	0.710107
ROBO1	-1.26253	4.61	12.9	5e-05	0.00151892	-0.70592	5.29	9.5	5e-05	0.00303061	-0.556607	0.679899
PTGS2	-1.55211	7.42	24.3	5e-05	0.00151892	-0.984705	12.37	25.83	0.0006	0.0235124	-0.567404	0.67483
SSC5D	-1.50562	0.18	2.93	5e-05	0.00151892	-0.874469	0.18	1.48	5e-05	0.00303061	-0.63115	0.645662
ASNS	1.39741	5.6	1.31	5e-05	0.00151892	1.92779	22.78	4.97	5e-05	0.00303061	-0.53038	0.692372
FGD4	1.53449	32.39	10.32	5e-05	0.00151892	2.12093	56.08	11.83	5e-05	0.00303061	-0.586436	0.665986
ST6GAL1	-1.55353	1.16	5.95	5e-05	0.00151892	-0.904719	1.28	3.6	0.0011	0.037351	-0.648815	0.637804
MATN2	-1.89295	0.73	6.28	0.0001	0.00278842	-1.23728	0.41	2.84	5e-05	0.00303061	-0.655666	0.634783
LBH	-1.63633	13.49	44.71	5e-05	0.00151892	-1.01001	15.14	31.89	0.0007	0.0263945	-0.626325	0.647825
NEDD9	1.02139	70.37	34	5e-05	0.00151892	1.64813	110.2	34.22	0.0004	0.0174694	-0.626739	0.647639
SLC7A11	-2.69566	0.66	11.48	5e-05	0.00151892	-2.01401	0.67	6.9	5e-05	0.00303061	-0.681649	0.623452
FGFR2	-1.59987	3.82	14.25	5e-05	0.00151892	-0.939765	4	8.94	5e-05	0.00303061	-0.660105	0.632832
ADAMTS16	-3.31877	1.66	28.37	5e-05	0.00151892	-2.61779	5.21	39.07	0.0004	0.0174694	-0.700983	0.615153
SPRY2	-2.11679	1.22	9.68	5e-05	0.00151892	-1.40367	3.08	10.42	5e-05	0.00303061	-0.713119	0.61
WNT2	-1.69664	4.98	19.09	5e-05	0.00151892	-0.996826	3.17	7.7	5e-05	0.00303061	-0.699819	0.61565
LFNG	-1.72195	10.23	36.77	0.0013	0.0221602	-1.02087	9.6	20.9	0.0006	0.0235124	-0.701084	0.61511
PARP14	-1.35416	3.51	11.02	5e-05	0.00151892	-0.642801	2.45	4.6	0.00125	0.0412564	-0.711356	0.610746
TAC1	-2.74893	3.94	34.01	5e-05	0.00151892	-2.04284	2.27	13.66	0.0012	0.0399108	-0.706091	0.612979
GAS6	-1.8106	25.05	91.17	5e-05	0.00151892	-1.08645	43.96	94.9	5e-05	0.00303061	-0.724144	0.605356
PLXNA2	-2.12512	16.47	76.27	0.0001	0.00278842	-1.3713	15.74	42.91	5e-05	0.00303061	-0.753818	0.593032
COL7A1	-2.52787	2.83	22.59	5e-05	0.00151892	-1.74812	2.1	10.31	5e-05	0.00303061	-0.779753	0.582467
GLUL	1.10524	182.55	84.15	5e-05	0.00151892	1.88145	197.36	52.56	5e-05	0.00303061	-0.776214	0.583897
LOC100848804	2.25793	10.81	1.22	5e-05	0.00151892	3.00562	21.75	1.5	5e-05	0.00303061	-0.747697	0.595553
LDLRAD4	-1.64747	4.18	15.9	5e-05	0.00151892	-0.841803	6.66	13.03	0.0002	0.0101733	-0.805672	0.572096
CRIP1	-2.09089	45.53	198.25	5e-05	0.00151892	-1.29364	89.15	220.55	0.00015	0.00787713	-0.797255	0.575443
ANG	2.42011	29.54	4.45	0.00025	0.00596622	3.26566	59.21	4.92	5e-05	0.00303061	-0.845544	0.556501
LTBP1	-2.19999	7.1	37.35	5e-05	0.00151892	-1.31964	13.74	36.36	0.00065	0.0247248	-0.880357	0.543233
PDGFRA	1.55364	41.06	13.12	5e-05	0.00151892	2.41274	86.48	15.12	5e-05	0.00303061	-0.859098	0.551297
PMEPA1	-2.5837	32.1	199	5e-05	0.00151892	-1.71183	58.78	195.69	5e-05	0.00303061	-0.871871	0.546438
PIEZO2	-1.65307	0.34	3.89	5e-05	0.00151892	-0.720222	0.18	1.19	5e-05	0.00303061	-0.932845	0.523824
IL1R2	2.22576	9.42	0.98	5e-05	0.00151892	3.07559	19.19	1.06	5e-05	0.00303061	-0.849833	0.554849
HP	1.74108	3.95	0.26	5e-05	0.00151892	2.56904	13.04	1.05	5e-05	0.00303061	-0.827961	0.563325
TMEM119	-2.50046	23.66	140.01	0.00015	0.00393416	-1.5935	64.33	196.92	5e-05	0.00303061	-0.90696	0.533308
SAMD9	-1.65263	1.67	8.07	5e-05	0.00151892	-0.707488	1.29	2.98	0.00015	0.00787713	-0.945137	0.51938
NAV2	-1.63042	4.62	17.06	5e-05	0.00151892	-0.675212	4.3	7.69	0.0014	0.0445083	-0.955213	0.515766
KIAA1324L	0.88449	15.66	7.88	5e-05	0.00151892	1.84914	31.37	7.71	0.00045	0.0192005	-0.964653	0.512402
SFRP4	1.6213	53.37	16.46	5e-05	0.00151892	2.64836	241.44	37.35	5e-05	0.00303061	-1.02707	0.490706
C1QTNF7	-2.54346	0.83	11.19	5e-05	0.00151892	-1.1455	6.63	16.34	0.00035	0.0158736	-1.39795	0.379468
CDH6	-3.07922	2.35	29.66	5e-05	0.00151892	-1.64845	3.51	13.95	5e-05	0.00303061	-1.43077	0.370933
SPARCL1	-3.28393	0.32	14.61	5e-05	0.00151892	-1.70016	6.52	24.29	5e-05	0.00303061	-1.58377	0.333608
MMP12	-2.8675	5.43	47.91	5e-05	0.00151892	-1.2384	4.38	12.21	0.00015	0.00787713	-1.6291	0.323291
