# Supplementary material for: A Comparison of Gene Expression Profiles between Glucocorticoid Responder and Non-Responder Bovine Trabecular Meshwork Cells Using RNA Sequencing
Source: PLoS One. 2017 Jan 9;12(1):e0169671. doi: 10.1371/journal.pone.0169671 (PMC5222504; doi:10.1371/journal.pone.0169671)
Supplement: S2 Table — (XLSX) [file pone.0169671.s005.xlsx]

## Sheet: Sheet1
Gene Name	Log2 Fold Change	Fold of Change	Responder Dex FPKM	Responder NoDex FPKM	p_value	q_value	Tenth Percentile
RMRP	3.96101	15.5733	15.2	0	5e-05	0.00151892	1.043
ALOX12	2.89165	7.42117	12.56	0.79	5e-05	0.00151892
CYYR1	2.46456	5.5196	14.87	1.84	5e-05	0.00151892
NTS	2.45868	5.49714	5.68	0.18	0.0024	0.0369199
CAV1	2.10715	4.3084	617.01	142.41	5e-05	0.00151892
NOX5	2.09001	4.25752	4.76	0.32	5e-05	0.00151892
ADRB1	2.06934	4.19694	6.65	0.79	0.0007	0.013476
ESM1	2.05571	4.15747	180.36	42.59	5e-05	0.00151892
PCSK1	1.97462	3.93025	8.48	1.38	5e-05	0.00151892
MYPN	1.92647	3.80123	3.91	0.26	5e-05	0.00151892
SLC2A4	1.91115	3.76108	6.34	0.92	0.0002	0.00491466
MFGE8	1.80853	3.50285	2015.28	574.58	0.00025	0.00596622
HSD3B1	1.79283	3.46494	7.11	1.31	0.00035	0.0078572
TIMP1	1.79079	3.46005	2273.74	656.4	5e-05	0.00151892
FTH1	1.70964	3.2708	2852.05	871.25	5e-05	0.00151892
NPY1R	1.6452	3.12791	6.88	1.49	0.0001	0.00278842
PNP	1.6234	3.08101	217.41	69.86	5e-05	0.00151892
TBC1D9	1.59411	3.01907	121.48	39.54	5e-05	0.00151892
GHR	1.59364	3.0181	49.64	15.75	5e-05	0.00151892
PDPN	1.57334	2.97592	618.88	207.27	5e-05	0.00151892
TGFBR3	1.48588	2.80087	20.14	6.52	5e-05	0.00151892
SMS	1.48167	2.79273	28.68	9.6	5e-05	0.00151892
LGALS3	1.47251	2.77505	507.66	182.27	5e-05	0.00151892
NR4A2	1.47055	2.77127	11.63	3.53	5e-05	0.00151892
CREG2	1.45613	2.74371	2.34	0.19	5e-05	0.00151892
ODC1	1.44835	2.72897	91.75	32.96	5e-05	0.00151892
GAPDH	1.42397	2.68323	1358.88	505.78	0.0002	0.00491466
YOD1	1.41625	2.6689	24.8	8.64	5e-05	0.00151892
RRM2	1.41426	2.66523	8.24	2.44	5e-05	0.00151892
LOC616200	1.41066	2.65858	1740.52	654.03	5e-05	0.00151892
TMEM45A	1.3995	2.63811	368.3	138.96	5e-05	0.00151892
LOC783612	1.39789	2.63515	57.07	21.01	5e-05	0.00151892
YBX2	1.3977	2.6348	5.71	1.52	0.0009	0.0165793
NTN4	1.39224	2.62485	63.72	23.63	5e-05	0.00151892
TPI1	1.38849	2.61804	635.96	242.27	5e-05	0.00151892
AHCY	1.3723	2.58883	214.77	82.32	5e-05	0.00151892
LOC101908206	1.37077	2.58608	11.74	3.9	0.00125	0.0214737
FADS2	1.36837	2.58179	101.72	38.76	0.00045	0.00947576
ARSJ	1.34542	2.54105	50.37	19.19	5e-05	0.00151892
PI15	1.345	2.5403	2.14	0.21	5e-05	0.00151892
EFHD2	1.32674	2.50836	96.64	37.9	5e-05	0.00151892
S100A10	1.32102	2.49842	315.14	125.51	5e-05	0.00151892
CA12	1.3067	2.47375	11.63	4.08	5e-05	0.00151892
ARL15	1.28863	2.44296	15.21	5.61	0.00045	0.00947576
LOC510798	1.27549	2.42081	14.99	5.58	0.0001	0.00278842
TMTC2	1.26142	2.39732	38.52	15.46	5e-05	0.00151892
PGAM1	1.25889	2.39311	577.93	240.89	5e-05	0.00151892
SACS	1.24426	2.36897	8.44	2.96	5e-05	0.00151892
MIF	1.24305	2.36699	310.01	130.37	5e-05	0.00151892
CRNN	1.22748	2.34157	1.61	0.09	0.00185	0.0295933
SLC29A1	1.22214	2.33292	287.71	122.73	5e-05	0.00151892
LURAP1L	1.21764	2.32566	5.22	1.65	0.00085	0.0158791
ELMOD1	1.20985	2.31313	12.01	4.6	0.0001	0.00278842
SIK1	1.20258	2.3015	19.01	7.67	5e-05	0.00151892
TUBA1C	1.17016	2.25037	6.48	2.3	0.0034	0.0487898
C19H17orf67	1.16606	2.24398	17.14	7.06	0.0007	0.013476
HEXIM2	1.16598	2.24385	13.1	5.26	0.0007	0.013476
PVR	1.16412	2.24096	389.63	173.29	0.00115	0.0203361
S100A2	1.16368	2.24028	229.22	101.74	0.0005	0.0102674
LOC100848012	1.15547	2.22757	2.06	0.35	0.0006	0.0118612
GALNTL4	1.14653	2.2138	2.55	0.58	0.0002	0.00491466
SYTL2	1.14622	2.21333	68.75	30.49	0.0001	0.00278842
DTL	1.14395	2.20985	3.98	1.23	0.00015	0.00393416
LY96	1.13232	2.1921	58.26	26.01	0.00045	0.00947576
LOC100848808	1.12234	2.177	3.84	1.2	0.00015	0.00393416
TFRC	1.11465	2.16543	104.29	47.6	5e-05	0.00151892
BACE2	1.10609	2.15261	234.89	108.56	0.0001	0.00278842
MT1A	1.10469	2.15053	1.2	0	0.0008	0.0151588
APOD	1.10007	2.14364	530.18	246.77	0.0005	0.0102674
HPRT1	1.08938	2.12783	85.8	39.77	0.0001	0.00278842
PGK1	1.08894	2.12718	482.79	226.41	0.0001	0.00278842
TUBA4A	1.08761	2.12521	15.2	6.6	0.00055	0.0110542
SLCO4A1	1.08079	2.11519	1.84	0.32	0.00235	0.0361927
DCTPP1	1.07143	2.10152	35.95	16.56	0.0009	0.0165793
FOSL1	1.07066	2.10039	18.98	8.49	0.0001	0.00278842
FAM162A	1.0695	2.09871	67.78	31.75	0.0018	0.0289684
CNGA3	1.06477	2.09183	1.85	0.34	0.00025	0.00596622
C1QBP	1.06245	2.08847	84.34	39.84	5e-05	0.00151892
MT3	1.05895	2.08341	1.13	0	0.00055	0.0110542
SLC2A1	1.05835	2.08255	164.63	78.51	0.0009	0.0165793
IL27RA	1.0526	2.07426	57.81	27.33	5e-05	0.00151892
SLC25A5	1.04895	2.06902	110.98	53.1	5e-05	0.00151892
EXOSC5	1.0489	2.06896	21.37	9.79	0.00195	0.031043
FOS	1.04402	2.06197	38.12	17.95	5e-05	0.00151892
CSDA	1.03779	2.05308	230.53	111.75	5e-05	0.00151892
TMCC3	1.03598	2.0505	8.58	3.65	0.00095	0.017284
SPRYD7	1.02756	2.03857	54.82	26.36	0.00105	0.0188445
SFXN1	1.02406	2.03363	27.8	13.14	0.0001	0.00278842
VAV3	1.02177	2.0304	10.11	4.45	5e-05	0.00151892
GLDC	1.00782	2.01087	7.65	3.28	0.0006	0.0118612
CCT3	1.00476	2.00661	222.68	110.45	0.0001	0.00278842
ERGIC1	1.00104	2.00144	119.67	59.27	5e-05	0.00151892
GRIA3	0.995362	1.99358	21.63	10.33	5e-05	0.00151892
CT	0.987877	1.98326	102.41	51.12	0.0003	0.00693455
EPAS1	0.977959	1.96968	76.45	38.3	0.00045	0.00947576
LOC618696	0.976994	1.96836	1.01	0	5e-05	0.00151892
NUDT4	0.976382	1.96752	95.47	48.01	0.0002	0.00491466
NOLC1	0.974631	1.96514	51.55	25.72	5e-05	0.00151892
PCDH18	0.973827	1.96404	16.6	7.94	5e-05	0.00151892
IMPDH2	0.96653	1.95414	71.09	35.87	0.0001	0.00278842
SIGMAR1	0.953154	1.9361	35.71	17.94	5e-05	0.00151892
RPL22L1	0.952604	1.93536	94.86	48.51	0.0001	0.00278842
MRPL12	0.95089	1.93307	52.76	26.79	5e-05	0.00151892
RASGEF1B	0.950372	1.93237	1.9	0.48	0.00095	0.017284
FKBP4	0.949654	1.93141	68.03	34.72	0.00035	0.0078572
TXNDC17	0.929071	1.90405	45.65	23.48	0.00205	0.0322091
ANKRD10	0.927526	1.90201	15.32	7.56	0.00025	0.00596622
PIK3R1	0.925832	1.89978	13.61	6.67	5e-05	0.00151892
SEC14L5	0.923215	1.89634	1.39	0.24	0.0028	0.0418106
SQRDL	0.920058	1.89219	72.55	37.85	5e-05	0.00151892
DEPDC1B	0.917803	1.88924	2.59	0.88	0.00225	0.0348145
SEMA7A	0.917405	1.88871	15.81	7.88	0.00025	0.00596622
SAV1	0.912356	1.88212	24.71	12.64	0.00015	0.00393416
BZW2	0.909604	1.87853	46.79	24.42	5e-05	0.00151892
LOC101905266	0.909154	1.87794	6.85	3.16	0.0015	0.0246801
NT5C	0.907901	1.87631	34.5	17.9	0.0018	0.0289684
IFRD2	0.90468	1.87213	67.52	35.58	5e-05	0.00151892
KLHDC7A	0.900502	1.86672	1.52	0.33	0.0003	0.00693455
SURF1	0.897107	1.86233	62.17	32.9	0.00055	0.0110542
CXCL3	0.893504	1.85768	122.74	65.59	0.0004	0.00868525
PIGT	0.892626	1.85655	114.96	61.44	0.0016	0.026163
HMGA1	0.891306	1.85485	20.72	10.69	0.00135	0.022778
PA2G4	0.89124	1.85477	114.83	61.43	0.00025	0.00596622
LOC788696	0.889501	1.85253	164.82	88.49	0.0002	0.00491466
KPNA2	0.882866	1.84404	59.41	31.74	0.00035	0.0078572
TGFBR2	0.882257	1.84326	80.84	43.38	0.0003	0.00693455
HAPLN4	0.880871	1.84149	1.78	0.49	0.0018	0.0289684
NME2	0.873026	1.8315	491.16	267.7	0.00015	0.00393416
EIF4EBP1	0.872965	1.83142	110.02	59.6	0.0004	0.00868525
BCL2L1	0.870467	1.82826	43.06	23.08	0.0002	0.00491466
AFF2	0.868824	1.82617	1.72	0.47	0.0003	0.00693455
GIPC2	0.867914	1.82502	0.97	0.06	0.00075	0.0143344
RRS1	0.866932	1.82378	28.07	14.92	0.0002	0.00491466
ZNF385B	0.865407	1.82185	6.76	3.24	0.00315	0.0456974
PROCR	0.864433	1.82062	76.43	41.51	0.0004	0.00868525
LMNB1	0.858385	1.81301	8.1	4	0.00245	0.0375147
CALCRL	0.851692	1.80462	32.42	17.5	0.00015	0.00393416
HSD17B7	0.85119	1.80399	18.68	9.89	0.0003	0.00693455
DKC1	0.851153	1.80394	45.45	24.73	0.0002	0.00491466
LOC511937	0.848526	1.80066	461.39	255.77	0.00255	0.0386881
DIAPH3	0.84635	1.79795	2.81	1.1	0.0006	0.0118612
POP1	0.844985	1.79625	4.89	2.26	0.00115	0.0203361
AKR1A1	0.840413	1.79056	116.28	64.48	0.00045	0.00947576
BDKRB1	0.838756	1.78851	176.74	98.36	0.00255	0.0386881
ANXA1	0.830241	1.77798	133.52	74.64	0.0005	0.0102674
PFDN6	0.830165	1.77789	68.3	37.96	0.00125	0.0214737
ZNHIT1	0.827581	1.77471	60.03	33.37	0.00215	0.0336207
C14H8orf47	0.82111	1.76676	5.57	2.7	0.00185	0.0295933
ITGA6	0.816879	1.76159	41.17	22.92	0.00055	0.0110542
ADAMTS2	0.816308	1.76089	38.6	21.47	0.00095	0.017284
LOC101906941	0.806468	1.74892	10.75	5.7	0.00135	0.022778
FBLIM1	0.80007	1.74119	67.06	38.07	0.0012	0.0209683
NCALD	0.7945	1.73448	14.85	8.12	0.0022	0.0341206
ACSL5	0.793609	1.73341	42.28	23.95	0.00055	0.0110542
APEX1	0.792392	1.73194	125.55	72.05	0.0015	0.0246801
ITGBL1	0.787942	1.72661	30.68	17.33	0.0015	0.0246801
CCT5	0.78668	1.7251	107.54	61.9	0.00135	0.022778
RSL1D1	0.786302	1.72465	49.96	28.53	0.00065	0.0126607
PPID	0.785623	1.72384	31.06	17.58	0.001	0.0180943
ITGA3	0.781568	1.719	40.39	23.06	0.0008	0.0151588
SLC5A6	0.781304	1.71868	14.31	7.89	0.00175	0.0283706
NSUN2	0.780482	1.7177	50.27	28.83	0.00065	0.0126607
SNRPB	0.772893	1.70869	103.91	60.38	0.0008	0.0151588
ANP32A	0.772542	1.70828	38.15	21.9	0.00075	0.0143344
SYTL4	0.77174	1.70733	10.35	5.63	0.0011	0.0195827
PPAN	0.770456	1.70581	20.95	11.85	0.00345	0.0492406
CHCHD4	0.766874	1.70158	31.19	17.9	0.002	0.0315733
SRD5A1	0.764109	1.69832	14.23	7.95	0.002	0.0315733
MCM7	0.762787	1.69677	28.91	16.61	0.00145	0.0240969
THOP1	0.759149	1.69249	22.2	12.69	0.00105	0.0188445
FAM126B	0.758918	1.69222	9.42	5.14	0.00035	0.0078572
FKBP1A	0.752269	1.68444	277.08	164.07	0.0026	0.0393116
KPNA3	0.752098	1.68424	31.67	18.38	0.0012	0.0209683
CPNE3	0.751451	1.68349	42.8	25	0.00185	0.0295933
ERMP1	0.75057	1.68246	24.67	14.24	0.0011	0.0195827
PITPNC1	0.748916	1.68053	5.18	2.66	0.0009	0.0165793
MDH2	0.747846	1.67928	172.6	102.36	0.0021	0.0328777
STEAP2	0.746584	1.67782	36.78	21.5	0.002	0.0315733
APRT	0.741632	1.67207	106.71	63.4	0.00225	0.0348145
CASP1	0.740527	1.67079	0.85	0.09	0.0012	0.0209683
RPS4Y1	0.737695	1.66751	153.34	91.54	0.002	0.0315733
PHB	0.736686	1.66634	95.11	56.66	0.00345	0.0492406
ABL1	0.735018	1.66442	81.85	48.76	0.00335	0.0481767
PGRMC2	0.722883	1.65048	149.7	90.29	0.00265	0.0399764
CRLF3	0.721444	1.64883	17.94	10.47	0.00325	0.0469425
MADD	0.720028	1.64721	9.57	5.4	0.0006	0.0118612
PHF16	0.718063	1.64497	13.01	7.5	0.00095	0.017284
DAGLB	0.71413	1.64049	15.17	8.84	0.00125	0.0214737
PRDX4	0.706713	1.63208	168.78	103.01	0.0029	0.0427734
C5H12orf75	0.700003	1.62451	112.45	68.82	0.00295	0.0432221
USP31	0.694614	1.61845	5.29	2.87	0.0001	0.00278842
TNXB	0.693835	1.61758	1	0.22	5e-05	0.00151892
ADCY6	0.690136	1.61344	26.6	16.09	0.0028	0.0418106
NIFK	0.689127	1.61231	40.64	24.81	0.0029	0.0427734
PHACTR2	0.683924	1.6065	18.77	11.29	0.00335	0.0481767
GNL3	0.681971	1.60433	32.38	19.79	0.00345	0.0492406
MCM10	0.678132	1.60007	3.73	1.94	0.0033	0.0475609
KIAA0664	0.666354	1.58706	22.72	13.93	0.0035	0.0496865
DDX27	0.663406	1.58382	28.69	17.73	0.00195	0.031043
SRPK1	0.660371	1.58049	23.08	14.22	0.0027	0.0405459
BAZ2B	0.578611	1.49341	3.83	2.22	0.0029	0.0427734
ESCO2	0.571598	1.48617	0.73	0.15	0.002	0.0315733
LOC100336592	0.553008	1.46714	0.81	0.22	0.00145	0.0240969
NHS	0.509733	1.42379	1.04	0.42	0.00125	0.0214737
MKI67	0.462501	1.37793	0.78	0.28	0.0007	0.013476
CBFA2T3	-0.445756	0.7342	0.2	0.65	0.00045	0.00947576
NPAS3	-0.494498	0.709808	0.18	0.68	0.00345	0.0492406
ZNF423	-0.506343	0.704005	0.17	0.68	0.00295	0.0432221
PTH1R	-0.522389	0.696218	0.08	0.57	0.0003	0.00693455
BAI1	-0.556206	0.680088	0.19	0.77	0.0018	0.0289684
PLCE1	-0.572165	0.672607	0.58	1.37	0.00185	0.0295933
MLXIPL	-0.575253	0.671169	0.1	0.66	0.00095	0.017284
LOC100848883	-0.5837	0.66725	0.1	0.67	0.0006	0.0118612
LOC616821	-0.598572	0.660408	0.61	1.46	0.00285	0.0424138
LOC515330	-0.60252	0.658603	1.87	3.38	0.00055	0.0110542
RASGRP1	-0.602889	0.658434	0.21	0.86	0.0026	0.0393116
LYST	-0.612848	0.653904	1.98	3.58	0.00065	0.0126607
ARHGAP42	-0.636388	0.643322	2.42	4.34	0.00155	0.0254081
LOC100847951	-0.644867	0.639552	0.27	1.01	0.00125	0.0214737
ZBP1	-0.646786	0.638702	0	0.59	5e-05	0.00151892
FGR	-0.647119	0.638554	0.07	0.7	5e-05	0.00151892
NRIP1	-0.647425	0.638419	9.18	14.97	0.00315	0.0456974
SETBP1	-0.653596	0.635694	0.51	1.4	0.00145	0.0240969
ZNF488	-0.661639	0.63216	0.16	0.86	0.00065	0.0126607
EXTL1	-0.66608	0.630217	0.15	0.85	0.0014	0.0235019
PLEKHG5	-0.671146	0.628008	11.72	19.28	0.00305	0.0445886
CPED1	-0.671395	0.627899	2.72	4.95	0.0021	0.0328777
LOC100337226	-0.673243	0.627095	0.79	1.88	0.0013	0.0221602
WDR35	-0.679391	0.624429	14.12	23.24	0.0032	0.0463213
CGN	-0.687952	0.620735	5.16	8.95	0.00165	0.026881
LOC101904916	-0.6882	0.620628	4.83	8.42	0.00255	0.0386881
FAM114A1	-0.689717	0.619976	20.72	34.06	0.0031	0.0452197
CPEB4	-0.693402	0.618394	11.84	19.79	0.0015	0.0246801
MYO3A	-0.695657	0.617428	0.7	1.78	0.0018	0.0289684
BAHCC1	-0.695946	0.617304	3.78	6.77	0.0009	0.0165793
EMC2	-0.696226	0.617185	40.23	65.83	0.0031	0.0452197
SRGAP3	-0.696744	0.616963	0.31	1.15	0.0017	0.0276276
MFSD1	-0.704638	0.613597	44.23	72.74	0.003	0.0439061
PPM1K	-0.708812	0.611824	6.16	10.73	0.002	0.0315733
SLC41A2	-0.709293	0.61162	16.39	27.46	0.00275	0.04125
TRANK1	-0.70991	0.611358	3.22	5.93	0.0003	0.00693455
BACE1	-0.710443	0.611133	16.37	27.45	0.00325	0.0469425
NOTCH3	-0.713574	0.609808	1.27	2.75	0.00135	0.022778
RBM20	-0.715804	0.608866	3.16	5.86	0.00265	0.0399764
ZNF271	-0.719226	0.607423	1.51	3.16	0.0028	0.0418106
TMEM241	-0.722053	0.606234	6.27	11.02	0.00135	0.022778
TGFB1I1	-0.722096	0.606216	40.23	67.04	0.0018	0.0289684
MVB12B	-0.723069	0.605807	5.55	9.84	0.00315	0.0456974
PARD3B	-0.724465	0.605221	4.66	8.38	0.00045	0.00947576
STK38L	-0.725272	0.604883	18.43	31.15	0.0022	0.0341206
RUSC2	-0.727136	0.604102	17.1	28.99	0.00235	0.0361927
PROS1	-0.728144	0.60368	53.29	88.96	0.0025	0.038148
INPP5B	-0.731204	0.602401	8.29	14.45	0.00095	0.017284
LOC101906454	-0.732532	0.601847	0	0.69	0.00065	0.0126607
HSPB6	-0.733276	0.601536	68.34	114.3	0.0035	0.0496865
NIPAL3	-0.74087	0.598379	11.8	20.42	0.00135	0.022778
PC	-0.743479	0.597297	23	39.21	0.0022	0.0341206
KIRREL	-0.743612	0.597242	18.62	31.88	0.00145	0.0240969
NF2	-0.746405	0.596087	22.54	38.52	0.00185	0.0295933
TMEM41B	-0.7507	0.594315	19.95	34.28	0.0013	0.0221602
GPCPD1	-0.751334	0.594054	6.83	12.21	0.00315	0.0456974
PTPN5	-0.752492	0.593578	0.14	0.95	5e-05	0.00151892
GDAP1	-0.752901	0.593409	1.73	3.63	0.0029	0.0427734
MCC	-0.755897	0.592178	5.68	10.31	0.00055	0.0110542
RCN2	-0.756294	0.592015	53.14	90.48	0.00105	0.0188445
ANPEP	-0.758914	0.590941	4.88	8.98	0.00115	0.0203361
MTURN	-0.759714	0.590613	30.09	51.67	0.00235	0.0361927
OPLAH	-0.763021	0.589261	12.17	21.38	0.00135	0.022778
GNPTAB	-0.765619	0.588201	8.07	14.45	0.0007	0.013476
FAP	-0.766215	0.587958	28.78	49.68	0.0007	0.013476
MYLIP	-0.76683	0.587707	11.33	20.01	0.00125	0.0214737
IGSF8	-0.768259	0.587126	12.31	21.7	0.00295	0.0432221
SMPD1	-0.768815	0.586899	48.81	83.9	0.00125	0.0214737
GPR83	-0.768986	0.58683	6.3	11.47	0.00105	0.0188445
FERMT2	-0.769829	0.586487	38.4	66.21	0.00125	0.0214737
THRB	-0.771003	0.58601	1.42	3.16	0.0013	0.0221602
ARHGEF25	-0.77374	0.584899	5.96	10.93	0.00205	0.0322091
PCSK1N	-0.783279	0.581045	67.4	116.75	0.00245	0.0375147
FAM109B	-0.786426	0.579779	7.18	13.14	0.0032	0.0463213
ERAP2	-0.787162	0.579483	8.3	15.08	0.00105	0.0188445
DLG5	-0.787595	0.579309	17.85	31.57	0.001	0.0180943
TNK2	-0.7911	0.577903	18.07	32.03	0.0006	0.0118612
SCARA3	-0.791446	0.577765	1.94	4.12	0.00345	0.0492406
ST5	-0.792032	0.57753	48.84	85.33	0.0025	0.038148
FAM198A	-0.79282	0.577215	31.15	54.73	0.0027	0.0405459
SLC4A3	-0.79289	0.577187	5.1	9.6	0.00085	0.0158791
MANEA	-0.793604	0.576901	16.26	28.95	0.00095	0.017284
LRRC8C	-0.793704	0.576861	8.65	15.76	0.00125	0.0214737
LOC505383	-0.793953	0.576762	4.04	7.77	0.0005	0.0102674
SYNJ2	-0.801234	0.573858	1.96	4.19	0.0003	0.00693455
ATF3	-0.803688	0.572883	9.03	16.54	0.0022	0.0341206
RASA3	-0.803798	0.572839	4.12	7.97	0.0012	0.0209683
PTPRK	-0.804469	0.572573	11.04	20.06	0.00145	0.0240969
ATP9A	-0.805698	0.572085	3.81	7.44	0.00015	0.00393416
SGCD	-0.806202	0.571885	13.09	23.67	0.0029	0.0427734
ACOT2	-0.807531	0.571359	0.13	1.01	0.0003	0.00693455
KDM4A	-0.810285	0.570269	20.11	36.05	0.00055	0.0110542
YPEL2	-0.810858	0.570043	14.88	26.89	0.00255	0.0386881
PLA2G12A	-0.811313	0.569863	13.57	24.6	0.00025	0.00596622
MEF2A	-0.81194	0.569615	10.67	19.52	0.00075	0.0143344
COPZ2	-0.81662	0.567771	65.28	115.77	0.00135	0.022778
MROH1	-0.817844	0.567289	6.22	11.76	0.0002	0.00491466
SEL1L	-0.827616	0.56346	34.22	61.54	0.00145	0.0240969
CYP1B1	-0.830128	0.562479	14.23	26.11	0.00095	0.017284
NUAK2	-0.831015	0.562134	19.96	36.32	0.0022	0.0341206
SPATS2L	-0.831445	0.561966	46.9	84.27	0.0004	0.00868525
MRVI1	-0.831821	0.56182	0.97	2.54	0.00055	0.0110542
SLC22A15	-0.833067	0.561335	2.54	5.34	0.00245	0.0375147
GPX7	-0.834795	0.560663	28.5	51.65	0.00065	0.0126607
CAMK1D	-0.83491	0.560618	11.04	20.51	0.00095	0.017284
DSTN	-0.835792	0.560275	546.37	976	0.00295	0.0432221
SORT1	-0.837769	0.559508	7.01	13.35	5e-05	0.00151892
BBS7	-0.838816	0.559102	8.1	15.31	0.0003	0.00693455
SNAP91	-0.840246	0.558548	0.45	1.63	0.0009	0.0165793
MAPK10	-0.840349	0.558508	0.26	1.29	0.0001	0.00278842
ZNF521	-0.842729	0.557588	4.2	8.36	0.00025	0.00596622
PRKAR2B	-0.846207	0.556245	18.85	34.72	0.00085	0.0158791
RHBDF2	-0.851398	0.554247	3.57	7.28	0.0015	0.0246801
WBP1	-0.853512	0.553436	29.94	54.94	0.00045	0.00947576
CREB3L1	-0.854561	0.553034	71.03	129.28	0.0007	0.013476
VLDLR	-0.855285	0.552756	38.84	71.11	0.00195	0.031043
DACT1	-0.856636	0.552239	1.88	4.25	0.00295	0.0432221
MYL9	-0.859368	0.551194	182.17	331.35	0.00105	0.0188445
NIPAL4	-0.864832	0.54911	1.21	3.06	0.0015	0.0246801
BIRC3	-0.868039	0.547891	18.48	34.59	0.0005	0.0102674
KCTD15	-0.871317	0.546647	9.58	18.39	0.0005	0.0102674
CSRP2	-0.872278	0.546284	20.22	37.88	0.0012	0.0209683
NQO1	-0.873926	0.54566	31.54	58.67	0.0003	0.00693455
UACA	-0.87561	0.545023	13.32	25.31	0.00045	0.00947576
PCOLCE	-0.877667	0.544247	333.85	614.29	0.0027	0.0405459
NEK7	-0.878803	0.543819	29.63	55.36	0.0002	0.00491466
GRID1	-0.880414	0.543212	2.81	6.05	0.00155	0.0254081
SLIT3	-0.880702	0.543103	17.75	33.56	0.0003	0.00693455
LRIG3	-0.880951	0.543009	8.95	17.36	0.0002	0.00491466
SH3BP4	-0.882192	0.542542	20.72	39.07	0.0005	0.0102674
TMTC1	-0.882495	0.542428	4.09	8.42	0.0004	0.00868525
GADD45G	-0.882628	0.542379	47.93	89.25	0.0001	0.00278842
VOPP1	-0.884602	0.541637	19.4	36.7	0.00045	0.00947576
PCDHGA2	-0.885842	0.541172	2.92	6.28	0.0016	0.026163
JAG1	-0.888062	0.54034	1.79	4.2	0.00045	0.00947576
PARP10	-0.889615	0.539758	8.82	17.23	0.00045	0.00947576
EPSTI1	-0.889743	0.53971	4.21	8.69	0.0028	0.0418106
MICAL3	-0.890425	0.539455	8.48	16.61	5e-05	0.00151892
NXT2	-0.890667	0.539365	10.35	20.08	0.00035	0.0078572
SLFN11	-0.893998	0.538121	4.06	8.44	5e-05	0.00151892
ALAS1	-0.898768	0.536345	29.01	54.99	0.0001	0.00278842
SDC2	-0.899288	0.536151	29.16	55.29	0.0004	0.00868525
CPE	-0.900287	0.53578	54.01	101.71	0.0035	0.0496865
RNF213	-0.900775	0.535599	2.44	5.46	5e-05	0.00151892
APLP1	-0.901139	0.535464	8.19	16.2	0.00045	0.00947576
C7H5orf30	-0.904131	0.534355	2.48	5.55	0.00315	0.0456974
AHNAK2	-0.906563	0.533454	8.07	16.04	0.00035	0.0078572
WWP2	-0.90914	0.532502	22.41	43	0.00125	0.0214737
COL4A5	-0.913678	0.53083	5.87	11.98	0.00035	0.0078572
NTRK2	-0.914618	0.530484	25.26	48.54	0.00125	0.0214737
SWAP70	-0.91621	0.529899	18.39	35.63	5e-05	0.00151892
BEND7	-0.921372	0.528006	3.51	7.58	5e-05	0.00151892
SUSD5	-0.923405	0.527263	0.92	2.68	0.0025	0.038148
LOC101902176	-0.924538	0.526849	10.76	21.36	0.0005	0.0102674
AARS	-0.924899	0.526717	60.2	115.23	0.00065	0.0126607
PVRL3	-0.928857	0.525274	6.47	13.26	5e-05	0.00151892
LOC783680	-0.929002	0.525221	349.15	665.71	0.0029	0.0427734
PDGFRB	-0.929097	0.525187	8.58	17.28	5e-05	0.00151892
NTN1	-0.930003	0.524857	19.47	38.04	0.00085	0.0158791
MB21D2	-0.93646	0.522513	9.9	19.9	0.0006	0.0118612
NRP1	-0.942163	0.520452	41.62	80.93	0.00125	0.0214737
RHOJ	-0.943949	0.519808	3.72	8.12	0.00065	0.0126607
ZFP36L1	-0.946769	0.518793	58.35	113.44	0.00015	0.00393416
GPX3	-0.947661	0.518472	7.7	15.82	0.0011	0.0195827
CHST2	-0.947992	0.518353	1.4	3.67	0.0003	0.00693455
ACAD10	-0.948451	0.518188	5.41	11.41	0.00085	0.0158791
SCUBE2	-0.950421	0.517481	8.03	16.49	0.00015	0.00393416
TMEM63A	-0.951302	0.517166	14.97	29.92	5e-05	0.00151892
MTSS1L	-0.955012	0.515837	7.8	16.1	0.00025	0.00596622
PLEKHG1	-0.957354	0.515001	3.3	7.39	0.0015	0.0246801
PXDC1	-0.95844	0.514613	12.92	26.09	0.0002	0.00491466
ADAM33	-0.959956	0.514073	18.19	36.37	5e-05	0.00151892
STIM2	-0.960481	0.513886	9.93	20.31	5e-05	0.00151892
ATP10A	-0.96285	0.513042	7.08	14.79	5e-05	0.00151892
DMD	-0.964477	0.512464	1.28	3.49	0.00155	0.0254081
ADAMTS10	-0.965528	0.512091	15.75	31.75	5e-05	0.00151892
PDE1A	-0.968255	0.511124	4.31	9.43	5e-05	0.00151892
RBM43	-0.968535	0.511025	3.43	7.71	0.0003	0.00693455
PRRX2	-0.970551	0.510311	111.87	220.22	5e-05	0.00151892
MRC2	-0.970808	0.51022	51.7	102.33	0.00035	0.0078572
EPB41L3	-0.974429	0.508941	0.75	2.48	0.00015	0.00393416
KLHL5	-0.974477	0.508924	4.46	9.77	5e-05	0.00151892
PTPN21	-0.976647	0.508159	14.62	29.78	5e-05	0.00151892
UCN2	-0.976994	0.508037	0	1.01	0.0029	0.0427734
SCARF2	-0.977483	0.507865	26.82	53.82	5e-05	0.00151892
CCDC102B	-0.977825	0.507745	1.35	3.67	0.00255	0.0386881
TANC2	-0.978935	0.507354	2.51	5.96	5e-05	0.00151892
C1QTNF3	-0.980756	0.506714	70.01	139.18	0.00045	0.00947576
FKBP9	-0.985204	0.505154	80.45	160.28	0.0002	0.00491466
TBC1D32	-0.989039	0.503813	4.44	9.84	0.00015	0.00393416
IGF2	-0.996542	0.5012	3.76	8.54	0.0005	0.0102674
PARP12	-0.997883	0.500734	6.8	14.62	0.00015	0.00393416
SEMA3D	-0.998005	0.500692	10.9	22.81	5e-05	0.00151892
FBXO32	-1.00086	0.499701	21.5	44.07	0.0001	0.00278842
KANK1	-1.00112	0.499611	9.88	20.82	5e-05	0.00151892
CCL2	-1.00417	0.498558	558.66	1121.6	0.0013	0.0221602
PDLIM7	-1.00696	0.497593	155.76	314.08	0.00015	0.00393416
SRPK3	-1.00773	0.49733	0.54	2.14	0.00085	0.0158791
CMPK2	-1.00801	0.497232	2.28	5.64	0.00035	0.0078572
ARSA	-1.00924	0.496808	20.51	42.34	5e-05	0.00151892
GBP5	-1.01195	0.495875	0.58	2.23	0.0017	0.0276276
LIMD1	-1.01224	0.495777	18.15	37.67	5e-05	0.00151892
LMO4	-1.01231	0.49575	51.86	105.67	0.00015	0.00393416
LRIG1	-1.01296	0.495528	35.91	73.53	0.00025	0.00596622
RELB	-1.01356	0.495324	9.92	21.09	5e-05	0.00151892
MFSD4	-1.0143	0.495067	13.86	29.06	5e-05	0.00151892
NDRG2	-1.01656	0.494292	3.59	8.33	0.0014	0.0235019
PRELP	-1.01915	0.493406	20.17	41.95	5e-05	0.00151892
HTRA1	-1.02111	0.492738	414.12	841.52	0.0035	0.0496865
SIAH1	-1.02741	0.49059	6.96	15.27	5e-05	0.00151892
COL4A2	-1.02878	0.490123	11.04	23.61	5e-05	0.00151892
IRF9	-1.02972	0.489804	5.13	11.56	0.0005	0.0102674
COL5A3	-1.03608	0.487652	0.28	1.67	5e-05	0.00151892
CXXC5	-1.0364	0.487542	24.14	50.61	5e-05	0.00151892
TSPAN9	-1.037	0.48734	9.1	19.77	5e-05	0.00151892
PLS3	-1.03846	0.486847	50.72	105.28	0.0001	0.00278842
EHD3	-1.03962	0.486457	26.74	56.07	5e-05	0.00151892
NPR3	-1.04036	0.486205	24.28	51.04	0.0005	0.0102674
CPQ	-1.04437	0.484858	0.51	2.16	0.00145	0.0240969
OXR1	-1.04656	0.484122	16.9	36.02	5e-05	0.00151892
FRS2	-1.04787	0.483682	13.14	28.28	5e-05	0.00151892
CYP27A1	-1.0541	0.481599	15.93	34.2	5e-05	0.00151892
ALDH1A3	-1.05539	0.481167	2.24	5.78	0.0014	0.0235019
ANTXR1	-1.05548	0.481138	53.25	111.8	0.0004	0.00868525
PKD1	-1.06087	0.479344	14.47	31.32	5e-05	0.00151892
DTX3L	-1.0657	0.477741	3.11	7.65	0.0011	0.0195827
RAB37	-1.06635	0.477526	0.2	1.56	0.0001	0.00278842
BOLA-A	-1.06738	0.477184	33.12	70.55	5e-05	0.00151892
ANTXR2	-1.07162	0.475786	46.97	99.87	0.0001	0.00278842
PARP16	-1.07163	0.475781	22.6	48.65	5e-05	0.00151892
TNFRSF25	-1.07744	0.473869	1.65	4.64	0.00245	0.0375147
LOC100848491	-1.08781	0.470476	120.92	258.19	0.001	0.0180943
B2M	-1.08792	0.470438	214.32	456.75	5e-05	0.00151892
SLC40A1	-1.09919	0.46678	11.09	24.95	5e-05	0.00151892
STON2	-1.10129	0.4661	1.48	4.37	0.0005	0.0102674
BEND6	-1.10272	0.465636	4.56	10.99	5e-05	0.00151892
VASN	-1.10647	0.464429	46.92	102.23	5e-05	0.00151892
RPS6KA2	-1.10959	0.463427	4.45	10.81	5e-05	0.00151892
C1R	-1.11288	0.462371	37.89	83.16	0.0001	0.00278842
NOX4	-1.11464	0.461806	8.37	19.34	0.0001	0.00278842
C1S	-1.11522	0.461622	71.89	156.95	5e-05	0.00151892
SMAD7	-1.11972	0.460185	5.99	14.24	5e-05	0.00151892
BMP4	-1.12053	0.459924	9.67	22.25	0.00015	0.00393416
PLAU	-1.12237	0.459338	31.7	70.24	5e-05	0.00151892
IGLON5	-1.12386	0.458865	0	1.23	5e-05	0.00151892
WTIP	-1.1242	0.458756	7.95	18.56	0.0004	0.00868525
FAM101B	-1.12685	0.457916	25.49	56.9	5e-05	0.00151892
TCN2	-1.1273	0.457772	45.23	100.04	5e-05	0.00151892
PDGFD	-1.13152	0.456434	16.49	37.37	5e-05	0.00151892
PLAC9	-1.13356	0.455788	20.23	45.63	0.00015	0.00393416
COL5A1	-1.13451	0.455489	87.05	192.36	5e-05	0.00151892
MDGA1	-1.1361	0.454989	1.57	4.7	0.0003	0.00693455
PLD3	-1.14255	0.45296	66.78	148.69	5e-05	0.00151892
HHIPL1	-1.14314	0.452773	23.15	52.39	5e-05	0.00151892
CRABP2	-1.15123	0.450241	72.19	161.61	0.00015	0.00393416
PODNL1	-1.15224	0.449926	4.11	10.41	0.0015	0.0246801
EFEMP2	-1.15285	0.449734	63.9	143.36	5e-05	0.00151892
FAM129A	-1.15487	0.449106	26.52	60.33	5e-05	0.00151892
CDR2	-1.15702	0.448438	14.99	34.71	5e-05	0.00151892
DNM1	-1.16425	0.446197	0.23	1.81	5e-05	0.00151892
SLC1A3	-1.16905	0.444715	3.53	9.24	5e-05	0.00151892
COL16A1	-1.17288	0.443535	39.87	91.2	5e-05	0.00151892
F2R	-1.17414	0.443147	21.16	49.06	5e-05	0.00151892
AQP1	-1.1744	0.443067	13.07	30.81	5e-05	0.00151892
ANKH	-1.17496	0.442895	23.57	54.53	5e-05	0.00151892
HSF4	-1.17985	0.441399	10.47	25.04	5e-05	0.00151892
NTNG2	-1.18412	0.440092	1.26	4.19	0.0012	0.0209683
IGSF9B	-1.19219	0.437637	0.35	2.14	5e-05	0.00151892
LOC100336728	-1.19378	0.437157	0.79	3.15	0.0008	0.0151588
RIMKLB	-1.19438	0.436975	6.4	15.99	5e-05	0.00151892
C8G	-1.19473	0.436869	10.33	24.99	0.00055	0.0110542
LOC100848673	-1.20244	0.43454	6.05	15.28	5e-05	0.00151892
TMEM8B	-1.21591	0.430501	1.89	5.77	0.0005	0.0102674
LMOD1	-1.21604	0.430463	5.2	13.46	5e-05	0.00151892
BDKRB2	-1.21694	0.430193	34.66	81.95	0.0002	0.00491466
TCF7	-1.21814	0.429837	0.51	2.57	0.0001	0.00278842
LRRC71	-1.21824	0.429807	10.49	25.79	0.0029	0.0427734
XAF1	-1.22018	0.429229	1.01	3.74	0.0035	0.0496865
LOC101907106	-1.22547	0.427659	2.17	6.47	0.0004	0.00868525
CCDC8	-1.22624	0.427431	14.91	36.28	5e-05	0.00151892
RSAD2	-1.2305	0.426169	0.68	3	0.0022	0.0341206
FAM20A	-1.23471	0.424929	9.59	23.98	5e-05	0.00151892
AGRN	-1.23568	0.424642	4.33	11.61	5e-05	0.00151892
LOC100848407	-1.24965	0.420551	0.59	2.84	0.0021	0.0328777
LOC512486	-1.25711	0.41838	2.64	7.76	0.0002	0.00491466
SLC9A9	-1.26062	0.417364	1.5	5.05	0.0002	0.00491466
TCEA3	-1.26634	0.415712	2.55	7.6	0.0009	0.0165793
FAM155B	-1.26979	0.41472	6.22	16.47	5e-05	0.00151892
CCKAR	-1.27524	0.413158	2.97	8.67	0.0007	0.013476
IL11RA	-1.27945	0.411952	11.91	30.4	5e-05	0.00151892
TNFAIP8	-1.28308	0.410917	9.79	25.32	5e-05	0.00151892
HSPA5	-1.28549	0.410233	280.78	685.94	0.001	0.0180943
LOC101905956	-1.29366	0.407915	8.12	21.42	5e-05	0.00151892
TIMP2	-1.30019	0.406074	318.4	785.62	5e-05	0.00151892
EDA	-1.30103	0.405837	0.89	3.72	5e-05	0.00151892
ARL4C	-1.30417	0.404954	25.75	65.12	5e-05	0.00151892
CILP	-1.30541	0.404606	7.9	21.06	5e-05	0.00151892
LIMS2	-1.30571	0.404523	5.2	14.39	0.00035	0.0078572
NEBL	-1.3164	0.401535	1.52	5.34	5e-05	0.00151892
JDP2	-1.32197	0.399987	5.33	14.89	5e-05	0.00151892
HMCN1	-1.32199	0.399984	3.81	11.09	5e-05	0.00151892
PDGFB	-1.32275	0.399771	2.8	8.57	0.0004	0.00868525
PRKX	-1.32298	0.399709	7.46	20.23	5e-05	0.00151892
PLAC8	-1.32497	0.399158	0	1.57	5e-05	0.00151892
RXFP4	-1.33532	0.396305	0.48	2.8	0.002	0.0315733
IFIH1	-1.33695	0.395856	1.46	5.28	5e-05	0.00151892
TULP4	-1.33783	0.395615	9.62	25.91	5e-05	0.00151892
LTBP3	-1.34053	0.394876	52.76	135.21	0.00035	0.0078572
SIPA1L2	-1.34596	0.393391	1.35	5.04	5e-05	0.00151892
EPHB3	-1.34657	0.393225	3.96	11.68	5e-05	0.00151892
TRPA1	-1.35449	0.391073	0.28	2.34	5e-05	0.00151892
GFRA2	-1.35903	0.389843	3.11	9.61	0.00015	0.00393416
CD274	-1.35929	0.389773	1.48	5.43	5e-05	0.00151892
MXRA7	-1.36602	0.38796	99.63	258.45	5e-05	0.00151892
PDGFA	-1.36621	0.387909	3.07	9.56	0.0005	0.0102674
C27H8orf4	-1.36679	0.387752	27.52	72.62	5e-05	0.00151892
CTSS	-1.36786	0.387466	12.07	32.8	5e-05	0.00151892
DUSP26	-1.3706	0.38673	0.42	2.74	0.00025	0.00596622
ELTD1	-1.37112	0.386591	2.48	8.07	5e-05	0.00151892
CASK	-1.37345	0.385966	22.78	60.68	5e-05	0.00151892
MXRA8	-1.38088	0.383983	171.19	447.5	5e-05	0.00151892
COL6A2	-1.38237	0.383589	264.54	691.32	0.0022	0.0341206
SLC38A4	-1.38805	0.38208	0.07	1.87	0.0002	0.00491466
SLCO2A1	-1.39358	0.380619	0.1	1.96	0.0034	0.0487898
FXYD6	-1.40904	0.376563	5.13	15.35	0.00035	0.0078572
SERTAD4	-1.41057	0.376163	8.46	24.22	5e-05	0.00151892
DBP	-1.42473	0.37249	3.13	10.16	0.00055	0.0110542
IFRD1	-1.42498	0.372423	23.62	65.18	5e-05	0.00151892
LOC101902032	-1.42522	0.372361	0.28	2.51	0.00075	0.0143344
TGFB3	-1.42698	0.371909	42.04	114.8	5e-05	0.00151892
LOC507055	-1.43578	0.369646	0.64	3.51	0.0002	0.00491466
DDX58	-1.43674	0.369402	3.04	10.01	5e-05	0.00151892
ASAP3	-1.43966	0.368654	6.11	18.36	5e-05	0.00151892
TXNRD1	-1.43971	0.368642	110.97	302.81	0.0002	0.00491466
LOC100848488	-1.44109	0.368289	2.49	8.55	0.00085	0.0158791
SH3BGR	-1.44483	0.367334	3.12	10.29	0.0002	0.00491466
LOC100848869	-1.45721	0.364196	0.79	3.99	5e-05	0.00151892
BCL2L11	-1.45827	0.363928	2.47	8.61	5e-05	0.00151892
PARP9	-1.46059	0.363345	2.25	8.02	5e-05	0.00151892
PNMAL2	-1.46607	0.361967	0.12	2.17	5e-05	0.00151892
PTPRN	-1.4814	0.358142	1.44	5.89	0.0002	0.00491466
SLC38A5	-1.48506	0.357235	3.67	12.15	0.00015	0.00393416
CNN1	-1.50162	0.353158	4.04	13.35	0.0005	0.0102674
LAMP5	-1.50409	0.352553	0.4	3.05	0.0011	0.0195827
CRISPLD2	-1.52403	0.347714	14.48	43.6	5e-05	0.00151892
MX2	-1.53441	0.34522	0.08	2.21	0.0001	0.00278842
JSP.1	-1.5376	0.344458	28.95	86.03	5e-05	0.00151892
TGFB2	-1.54069	0.343721	27.81	82.9	5e-05	0.00151892
ADAMTSL2	-1.54076	0.343703	0.57	3.65	0.0004	0.00868525
CRYAB	-1.54921	0.341697	78.57	231.95	5e-05	0.00151892
KCNE4	-1.56192	0.338701	3.29	11.75	5e-05	0.00151892
MFNG	-1.5643	0.338141	0.27	2.84	0.00065	0.0126607
CDH11	-1.58366	0.333635	104.32	314.76	5e-05	0.00151892
COL4A3	-1.591	0.331942	19.95	62.2	5e-05	0.00151892
PER2	-1.62477	0.324262	2.46	9.76	0.00145	0.0240969
COL11A1	-1.62959	0.323179	50.03	156.99	5e-05	0.00151892
THY1	-1.65599	0.31732	146.81	464.9	5e-05	0.00151892
SELV	-1.663	0.315782	1.32	6.44	0.00165	0.026881
MFAP4	-1.71096	0.305457	0.25	3.19	0.00085	0.0158791
RARRES2	-1.7409	0.299184	7.35	27.01	0.0002	0.00491466
SMOC1	-1.74592	0.298143	240.06	807.64	0.00045	0.00947576
BGN	-1.75223	0.296842	745.95	2515.42	0.0009	0.0165793
IFI44	-1.77989	0.291206	0.51	4.29	5e-05	0.00151892
GLDN	-1.78664	0.289846	0.41	3.97	5e-05	0.00151892
FMOD	-1.79224	0.288723	157.92	549.53	5e-05	0.00151892
MMP3	-1.80106	0.286963	29.97	107.03	5e-05	0.00151892
CHRD	-1.80465	0.28625	27.58	98.95	5e-05	0.00151892
RAB11FIP4	-1.87816	0.272031	0.59	4.96	5e-05	0.00151892
LOC532442	-1.88322	0.271078	0.69	5.35	5e-05	0.00151892
CHRNA7	-1.89021	0.269768	0.25	3.75	0.00045	0.00947576
IFI44L	-1.89128	0.269567	1.02	6.61	5e-05	0.00151892
SOCS1	-1.91813	0.264597	2.17	11.1	0.00115	0.0203361
INHBA	-1.92035	0.264191	20.92	82.09	5e-05	0.00151892
THPO	-1.93918	0.260765	2.1	11.01	5e-05	0.00151892
COL8A2	-1.95282	0.25831	129.89	505.84	5e-05	0.00151892
ATF5	-2.0473	0.241936	27.84	118.34	0.00055	0.0110542
ANGPT1	-2.04841	0.241751	3.8	18.99	5e-05	0.00151892
IGFALS	-2.05202	0.241147	0.53	5.48	0.00085	0.0158791
LOC100298356	-2.06794	0.2385	8.71	39.85	5e-05	0.00151892
LOC788176	-2.10263	0.232833	18.66	83.58	5e-05	0.00151892
TNC	-2.11898	0.230209	6.23	30.55	5e-05	0.00151892
PTGDS	-2.13368	0.227876	174.14	767.72	5e-05	0.00151892
OAS1X	-2.13549	0.22759	1.27	9.12	0.0002	0.00491466
OLR1	-2.15966	0.223809	0.07	3.93	0.0004	0.00868525
BST2	-2.17637	0.221232	0.67	6.7	0.0002	0.00491466
UBA7	-2.19977	0.217672	1.45	10.41	5e-05	0.00151892
RESP18	-2.27705	0.206319	2.17	14.53	5e-05	0.00151892
FGF1	-2.3513	0.195969	5.16	30.61	5e-05	0.00151892
MDK	-2.58418	0.166757	0.49	8.15	5e-05	0.00151892
OAS1Y	-2.59356	0.165676	4.67	33.44	5e-05	0.00151892
ISG15	-2.63525	0.160957	8.8	60.11	5e-05	0.00151892
APOA1	-2.64157	0.160254	357.54	2236.55	5e-05	0.00151892
TIMP3	-2.72231	0.151532	649.13	4289.62	0.00035	0.0078572
LOC101902543	-2.86678	0.137092	1.07	14.37	5e-05	0.00151892
MX1	-2.87232	0.136567	4.67	40.79	5e-05	0.00151892
ISLR2	-2.91937	0.132185	1.42	17.59	5e-05	0.00151892
IGF1	-3.06764	0.119275	8.59	79.72	5e-05	0.00151892
CCL5	-3.19225	0.109405	13.11	128.32	5e-05	0.00151892
LOC100139000	-3.79815	0.071886	1.64	36.28	5e-05	0.00151892
IFI27	-4.63331	0.0402936	3.14	102.77	5e-05	0.00151892
IFI6	-4.79527	0.0360148	47.97	1359.87	5e-05	0.00151892
