# Supplementary material for: A Comparison of Gene Expression Profiles between Glucocorticoid Responder and Non-Responder Bovine Trabecular Meshwork Cells Using RNA Sequencing
Source: PLoS One. 2017 Jan 9;12(1):e0169671. doi: 10.1371/journal.pone.0169671 (PMC5222504; doi:10.1371/journal.pone.0169671)
Supplement: S3 Table — (XLSX) [file pone.0169671.s006.xlsx]

## Sheet: Sheet 1
Gene Name	Log2 Fold Change	Fold of Change	NonReponder_Dex FPKM	NonResponder_NoDex FPKM	p_value	q_value	Tenth Percentile
S100A12	5.29118	39.1565	56.57	0.48	5e-05	0.00303061	0.99
PTX3	4.1684	17.981	36.95	1.12	5e-05	0.00303061
SLC2A5	3.86993	14.6206	78.4	4.44	5e-05	0.00303061
CAPN6	2.56844	5.93169	30.27	4.28	5e-05	0.00303061
S100A9	2.53642	5.80147	6.9	0.37	0.0004	0.0174694
PGM5	2.2457	4.74266	20.02	3.44	5e-05	0.00303061
HSD11B1	2.23528	4.70854	8.38	1	5e-05	0.00303061
LOC101906324	1.97226	3.92381	3.13	0.06	5e-05	0.00303061
CCDC3	1.66372	3.16832	158.82	49.45	5e-05	0.00303061
APOLD1	1.62302	3.08019	12.07	3.25	5e-05	0.00303061
KLF9	1.59372	3.01826	65.14	20.92	0.0006	0.0235124
MGST1	1.5616	2.9518	52.29	17.06	5e-05	0.00303061
XPNPEP2	1.53187	2.8916	64.1	21.52	0.00025	0.0119659
GPR1	1.5153	2.85859	4.67	0.99	0.0001	0.00561515
M-SAA3.2	1.50849	2.84512	769.07	269.67	0.00095	0.0330361
PTGS1	1.50625	2.84071	21.48	6.92	5e-05	0.00303061
HTR2A	1.49857	2.82562	6.95	1.82	5e-05	0.00303061
PTH2R	1.4498	2.73171	2.37	0.24	0.00055	0.0221554
LNX1	1.43916	2.71163	4.84	1.16	0.0001	0.00561515
KLF15	1.37774	2.59862	6.52	1.9	0.0008	0.0291483
SLC26A2	1.35616	2.56003	38.46	14.42	0.00075	0.027795
IL6	1.35082	2.55057	68.36	26.2	5e-05	0.00303061
WFDC18	1.26546	2.40404	1.39	0	0.0008	0.0291483
ADAMTS15	1.24659	2.37281	4.42	1.29	0.001	0.0344973
SPON1	1.24173	2.36482	13.53	5.15	0.00015	0.00787713
CPM	1.23361	2.35154	8.91	3.22	5e-05	0.00303061
EEPD1	1.21522	2.32177	6.37	2.18	0.0005	0.0207869
AQPEP	1.2145	2.32061	2.05	0.32	0.00035	0.0158736
CYP4V2	1.19713	2.29283	37.69	15.88	5e-05	0.00303061
EDN1	1.1899	2.28137	11.01	4.27	0.0003	0.0138975
APLN	1.17776	2.26225	44.73	19.22	0.00015	0.00787713
LOC100847212	1.16826	2.24741	18.54	7.7	0.00105	0.0359355
RSPO1	1.16179	2.23735	10.51	4.15	0.0006	0.0235124
CSF1	1.16123	2.23648	116.47	51.53	0.00075	0.027795
SFRP2	1.15834	2.232	301.29	134.44	0.00035	0.0158736
SFRP1	1.15015	2.21937	53.54	23.58	0.0001	0.00561515
ABCA10	1.13816	2.20101	3.39	1	5e-05	0.00303061
TBX18	1.0778	2.11081	37.87	17.42	0.00025	0.0119659
LOC781282	1.07675	2.10928	55.18	25.64	5e-05	0.00303061
GABRE	1.05254	2.07418	6	2.38	0.001	0.0344973
FAM65C	1.03516	2.04934	5.24	2.05	0.0001	0.00561515
ABCA6	1.02154	2.03009	10.48	4.66	0.00035	0.0158736
PLSCR4	1.00581	2.00806	31.38	15.13	0.0003	0.0138975
PDE7A	1.00154	2.00214	8.38	3.69	0.00045	0.0192005
S1PR3	0.994483	1.99237	4.23	1.63	0.00055	0.0221554
ECE1	0.994241	1.99203	84.01	41.68	0.0009	0.0316366
TCP11L2	0.989558	1.98558	11.4	5.25	0.00015	0.00787713
C2	0.970305	1.95925	15.84	7.6	0.0005	0.0207869
GCH1	0.95224	1.93487	8.22	3.77	0.00055	0.0221554
HMOX1	0.943475	1.92315	75.09	38.57	0.00065	0.0247248
FOXO4	0.929844	1.90507	16.67	8.28	0.00075	0.027795
SLC43A2	0.91541	1.8861	32.13	16.57	0.0004	0.0174694
LOC100297713	0.886343	1.84848	0.84	0	0.0006	0.0235124
SLC2A3	0.85915	1.81397	54.59	29.65	0.0013	0.0423676
AMIGO1	0.845966	1.79747	6.11	2.96	0.00065	0.0247248
CXCL14	0.830075	1.77778	0.77	0	5e-05	0.00303061
TRAF3IP2	0.829986	1.77767	17	9.13	0.0009	0.0316366
RAPGEF4	0.663572	1.584	0.99	0.26	0.0007	0.0263945
FREM2	-0.752419	0.593607	0.31	1.2	0.0003	0.0138975
FLRT3	-0.766539	0.587826	5.77	10.51	0.00155	0.0483294
COL27A1	-0.787815	0.579221	1.24	2.86	0.0012	0.0399108
SRPX	-0.819918	0.566474	12.73	23.23	0.0012	0.0399108
LOC518495	-0.850424	0.554622	0.33	1.39	0.0013	0.0423676
RDH11	-0.865775	0.548752	19.89	37.06	0.00055	0.0221554
HS6ST1	-0.893971	0.538131	24.06	45.56	0.0013	0.0423676
CDH2	-0.908383	0.532782	16.4	31.65	0.0009	0.0316366
LSS	-0.916433	0.529817	14.38	28.02	0.0006	0.0235124
SPP1	-0.948737	0.518086	115.17	223.22	0.0014	0.0445083
KCNMA1	-0.954976	0.51585	0.8	2.48	0.00055	0.0221554
SQLE	-0.96127	0.513604	34.12	67.37	0.00075	0.027795
SULT1B1	-1.0142	0.495103	3.56	8.2	0.00115	0.0387445
CBS	-1.05528	0.481203	9.89	21.62	5e-05	0.00303061
MSMO1	-1.08147	0.472546	46.86	100.27	0.0002	0.0101733
PRUNE2	-1.10156	0.466012	5.18	12.25	0.0004	0.0174694
INSIG1	-1.11907	0.460391	16.91	37.89	5e-05	0.00303061
TGFBI	-1.17729	0.442182	33.54	77.1	0.0001	0.00561515
WFDC1	-1.21299	0.431373	0.11	1.56	5e-05	0.00303061
SLC1A5	-1.22201	0.428686	41.93	99.13	5e-05	0.00303061
LRRN3	-1.31206	0.402746	0.77	3.38	0.0001	0.00561515
VCAN	-1.37306	0.386072	5.94	16.96	5e-05	0.00303061
GREM1	-1.37428	0.385744	6.37	18.09	0.0011	0.037351
HMGCS1	-1.4024	0.378299	28.54	77.07	5e-05	0.00303061
C10H5orf13	-1.42065	0.373543	11.83	33.33	5e-05	0.00303061
COL14A1	-1.42377	0.372737	2.51	8.4	5e-05	0.00303061
TUBB3	-1.53011	0.34625	1.78	7.01	0.00025	0.0119659
LOC786352	-1.62124	0.325056	0.45	3.44	5e-05	0.00303061
R3HDML	-1.74967	0.297371	5.57	21.07	0.00015	0.00787713
ADA	-1.82236	0.282759	5.98	23.66	5e-05	0.00303061
GAL	-1.97316	0.254695	3.35	16.05	0.00065	0.0247248
PTHLH	-2.5025	0.176471	1.65	13.97	5e-05	0.00303061
CRABP1	-2.73624	0.150076	3.97	32.06	5e-05	0.00303061
LOC507432	-3.28315	0.102724	3.12	39.02	5e-05	0.00303061
AANAT	-4.1347	0.0569288	0.53	25.71	0.00065	0.0247248
